# Supplementary material for: Optimization of Mixed Fermentation Conditions of Dietary Fiber from Soybean Residue and the Effect on Structure, Properties and Potential Biological Activity of Dietary Fiber from Soybean Residue
Source: Molecules. 2023 Jan 30;28(3):1322. doi: 10.3390/molecules28031322 (PMC9920189; doi:10.3390/molecules28031322)
Supplement: Supplementary file 1 [file molecules-28-01322-s001.zip]

Archive with 1 entries (1 files):
- molecules-2096796-supplementary V2.pdf
